# Supplementary material for: Explicit model predictive control for linear time-variant systems with application to double-lane-change maneuver
Source: PLoS One. 2018 Dec 4;13(12):e0208071. doi: 10.1371/journal.pone.0208071 (PMC6279033; doi:10.1371/journal.pone.0208071)
Supplement: S1 Dataset — (XLSX) [file pone.0208071.s001.xlsx]

## Sheet: Sheet1
C1.A					C1.b	C2.A					C2.b	C3.A					C3.b	C4.A					C4.b	C5.A					C5.b	C6.A					C6.b	C7.A					C7.b	C8.A					C8.b	C9.A
0.50213	-0.107304	-0.123238	-0.840331	0.122505	0.1004	-0.999999	-0.00148983	1.01287e-16	0	0	-0.178233	-3.2568e-06	-0.00654523	0	-0.999979	0	-2.99994	0.999999	0.00148983	1.01287e-16	4.05146e-16	-1.01287e-16	0.178233	3.2568e-06	0.00654523	0	0.999979	-2.78451e-19	2.99994	0.999989	0.00477126	0	0	0	0.174339	1.69053e-05	0.0116028	-1.48272e-18	0.999933	0	2.9998	0.999948	0.0102011	0	0	0	0.167892	4.64616e-05	0.0163244
-0.000108646	0.00925746	-0.000988582	0.999956	0.000982704	3.02009	-0.925844	0.148343	4.59672e-17	0.347574	0	0.865025	-5.39782e-05	-0.00937148	0	-0.999956	0	-2.99987	-0.999989	-0.00477126	3.03395e-16	1.21358e-15	-3.03395e-16	-0.174339	-1.69053e-05	-0.0116028	0	-0.999933	-1.48272e-18	-2.9998	-0.999948	-0.0102011	0	0	0	-0.167892	-4.64616e-05	-0.0163244	-4.18016e-18	-0.999867	0	-2.9996	-0.999834	-0.0182025	0	0	0	-0.158381	-9.65879e-05	-0.0208339
0.273298	-0.119776	-0.137073	-0.934669	0.136258	0.0608389	0.00410884	-0.0100503	-2.0694e-19	-0.999941	0	0.300782	-5.49383e-05	-0.00937661	0	-0.999956	0	-2.99987	-0.780414	0.246386	7.60013e-17	0.574673	-7.60013e-17	1.56395	-0.000219323	-0.0176887	0	-0.999844	-8.10898e-19	-2.99953	-0.646258	0.301939	0	0.700844	0	1.96059	-0.000470503	-0.0250575	-1.7888e-18	-0.999686	0	-2.99906	-0.542472	0.333835	0	0.770894	0	2.18482	-0.000787656	-0.0315884
-0.00044114	0.0173159	-0.00392592	0.999835	0.00390258	3.07981	0.0160059	-0.0201902	-8.05656e-19	-0.999668	0	0.303015	-5.58684e-05	-0.00938137	0	-0.999956	0	-2.99987	0.00206575	-0.0100534	-2.06941e-19	-0.999947	2.06941e-19	0.30042	-0.00022249	-0.0177011	0	-0.999843	-8.10738e-19	-2.99953	0.00138367	-0.0100567	0	-0.999948	0	0.300301	-0.0350569	0.0303954	1.76357e-18	0.998923	0	3.00359	0.00104189	-0.0100602	0	-0.999949	0	0.300244	-0.0606198	0.0406274
0.18203	-0.122893	-0.140109	-0.955371	0.139276	0.0452193	0.0350569	-0.0303954	-1.76357e-18	-0.998923	0	0.306494	-5.67693e-05	-0.0093858	0	-0.999956	0	-2.99987	0.00805249	-0.0202039	-8.05733e-19	-0.999763	8.05733e-19	0.301626	-0.0160059	0.0201902	0	0.999668	8.05656e-19	3.00212	0.0053969	-0.020217	0	-0.999781	0	0.301168	-0.0176533	0.0304353	1.76438e-18	0.999381	0	3.00186	0.00406617	-0.0202307	0	-0.999787	0	0.300947	-0.0305705	0.0407281
-0.00101932	0.0245262	-0.00888148	0.99962	0.00882867	3.18054	0.0606198	-0.0406274	-3.04783e-18	-0.997334	0	0.310982	-5.76418e-05	-0.00938992	0	-0.999956	0	-2.99987	0.0176533	-0.0304353	-1.76438e-18	-0.999381	1.76438e-18	0.30353	-0.00805249	0.0202039	0	0.999763	8.05733e-19	3.00099	0.0118389	-0.0304656	0	-0.999466	0	0.302542	-0.0118389	0.0304656	1.76453e-18	0.999466	0	3.0011	0.00892495	-0.0304963	0	-0.999495	0	0.302062	-0.0205164	0.0407865
0.134291	-0.124342	-0.14119	-0.962742	0.14035	0.0373171	0.092016	-0.050829	-4.62385e-18	-0.994459	0	0.316213	-5.84865e-05	-0.00939376	0	-0.999956	0	-2.99987	0.0305705	-0.0407281	-3.05202e-18	-0.998702	3.05202e-18	0.306039	-0.0053969	0.020217	0	0.999781	8.05747e-19	3.00058	0.0205164	-0.0407865	0	-0.998957	0	0.304362	-0.00892495	0.0304963	1.76458e-18	0.999495	0	3.0007	0.0154758	-0.0408415	0	-0.999046	0	0.303543	-0.0154758	0.0408415
-0.00188315	0.0311712	-0.0160801	0.999255	0.0159845	3.3267	0.128505	-0.0609236	-6.454e-18	-0.989836	0	0.3219	-5.93043e-05	-0.00939734	0	-0.999956	0	-2.99987	0.0465119	-0.0510584	-4.63851e-18	-0.997612	4.63851e-18	0.309053	-0.00406617	0.0202307	0	0.999787	8.05752e-19	3.00037	0.0312419	-0.0511615	0	-0.998202	0	0.306568	-0.00717168	0.0305286	1.7646e-18	0.999508	0	3.00046	0.0235814	-0.0512503	0	-0.998407	0	0.305344	-0.0124426	0.0408984
0.10509	-0.125316	-0.141682	-0.966097	0.14084	0.0327474	0.169266	-0.0708172	-8.4968e-18	-0.983023	0	0.327753	-0.00410884	0.0100503	0	0.999941	0	3.00062	0.0651869	-0.0613975	-6.49407e-18	-0.995982	6.49407e-18	0.312472	-0.00326555	0.0202453	0	0.99979	8.05754e-19	3.00025	0.0438334	-0.061571	0	-0.99714	0	0.309099	-0.00599905	0.0305631	1.76462e-18	0.999515	0	3.00031	0.0331089	-0.0617057	0	-0.997545	0	0.307421	-0.0104139	0.0409587
-0.00309638	0.0374994	-0.025934	0.998623	0.0257798	3.52638	0.213401	-0.0804029	-1.07069e-17	-0.973651	0	0.333485	-0.00206575	0.0100534	0	0.999947	0	3.00028	0.0863036	-0.0717116	-8.58895e-18	-0.993685	8.58895e-18	0.316194	-0.00273009	0.020261	0	0.999791	8.05755e-19	3.00018	0.0581127	-0.0719931	0	-0.995711	0	0.311894	-0.00515848	0.0306003	1.76462e-18	0.999518	0	3.00021	0.0439299	-0.0721897	0	-0.996423	0	0.309728	-0.00895954	0.0410232
0.0854031	-0.126126	-0.14194	-0.967855	0.141096	0.0299194	0.259947	-0.0895691	-1.30358e-17	-0.96146	0	0.338831	-0.00138367	0.0100567	0	0.999948	0	3.00016	0.109567	-0.0819624	-1.08932e-17	-0.990594	1.08932e-17	0.32012	-0.00234626	0.0202779	0	0.999792	8.05756e-19	3.00013	0.073905	-0.082404	0	-0.993855	0	0.314894	-0.00452567	0.0306404	1.76463e-18	0.99952	0	3.00015	0.0559196	-0.0826838	0	-0.995006	0	0.312224	-0.00786464	0.0410928
-0.00475706	0.0437547	-0.0391139	0.997508	0.0388813	3.79265	0.30791	-0.0982075	-1.54337e-17	-0.946333	0	0.343563	-0.00104189	0.0100602	0	0.999949	0	3.00011	0.134676	-0.0921079	-1.33767e-17	-0.986599	1.33767e-17	0.324152	-0.00205731	0.0202962	0	0.999792	8.05756e-19	3.0001	0.0910385	-0.0927783	0	-0.991516	0	0.318043	-0.0040316	0.0306838	1.76463e-18	0.999521	0	3.00012	0.0689569	-0.0931683	0	-0.99326	0	0.314867	-0.00700976	0.041168
0.0712276	-0.126886	-0.142087	-0.968859	0.141242	0.0281285	0.356312	-0.106223	-1.78515e-17	-0.928309	0	0.347502	-0.000836268	0.0100639	0	0.999949	0	3.00007	0.161331	-0.102103	-1.60089e-17	-0.981604	1.60089e-17	0.328197	-0.0018317	0.020316	0	0.999792	8.05756e-19	3.00009	0.109344	-0.103089	0	-0.988644	0	0.321286	-0.00363485	0.030731	1.76463e-18	0.999521	0	3.0001	0.0829245	-0.103623	0	-0.991154	0	0.317619	-0.00632329	0.0412496
-0.00701675	0.0502067	-0.0566825	0.995511	0.0563455	4.14605	0.40424	-0.113541	-2.02435e-17	-0.907579	0	0.35053	-0.000698746	0.010068	0	0.999949	0	3.00005	0.189226	-0.111903	-1.87597e-17	-0.975536	1.87597e-17	0.33217	-0.00165054	0.0203376	0	0.999792	8.05756e-19	3.00008	0.128655	-0.113309	0	-0.985195	0	0.324572	-0.00330913	0.0307823	1.76463e-18	0.999521	0	3.0001	0.0977082	-0.114028	0	-0.988661	0	0.320442	-0.0057597	0.0413385
0.0605268	-0.127644	-0.142175	-0.969461	0.14133	0.0270184	0.450887	-0.120114	-2.25696e-17	-0.884462	0	0.352587	-0.000600168	0.0100723	0	0.999949	0	3.00004	0.218061	-0.121461	-2.1599e-17	-0.968347	2.1599e-17	0.335993	-0.00150181	0.020361	0	0.999792	8.05756e-19	3.00008	0.14881	-0.123409	0	-0.981135	0	0.327855	-0.00303691	0.0308384	1.76463e-18	0.99952	0	3.00012	0.113198	-0.124361	0	-0.985759	0	0.323303	-0.00528868	0.0414356
-0.0101154	0.0571922	-0.0803411	0.991864	0.0798634	4.61907	0.495595	-0.125921	-2.47968e-17	-0.859378	0	0.353672	-0.000525956	0.010077	0	0.999949	0	3.00003	0.24754	-0.130735	-2.44976e-17	-0.960017	2.44976e-17	0.339599	-0.00137752	0.0203866	0	0.999791	8.05755e-19	3.00009	0.16965	-0.133363	0	-0.976439	0	0.33109	-0.00280611	0.0308999	1.76462e-18	0.999519	0	3.00015	0.129287	-0.134604	0	-0.982429	0	0.32617	-0.00488932	0.0415419
0.0521573	-0.12843	-0.142229	-0.969828	0.141384	0.0263923	0.537862	-0.130969	-2.69004e-17	-0.832797	0	0.35383	-0.000468014	0.0100821	0	0.999949	0	3.00003	0.277382	-0.139684	-2.74276e-17	-0.950551	2.74276e-17	0.34293	-0.00127213	0.0204147	0	0.999791	8.05755e-19	3.0001	0.191022	-0.143143	0	-0.971093	0	0.334239	-0.00260813	0.0309675	1.76462e-18	0.999517	0	3.00019	0.145872	-0.144734	0	-0.978659	0	0.329013	-0.00454674	0.0416588
-0.0144469	0.0651767	-0.112896	0.984989	0.112225	5.2644	0.577354	-0.135289	-2.88638e-17	-0.805208	0	0.353143	-0.000421487	0.0100876	0	0.999949	0	3.00003	0.30732	-0.148273	-3.03627e-17	-0.939984	3.03627e-17	0.345941	0.000356742	0.0180202	0	0.999838	8.05793e-19	3.00031	0.21278	-0.152723	0	-0.965091	0	0.337268	0.00101932	-0.0245262	0.00888148	-0.99962	-0.00882867	-3.18054	0.162857	-0.154733	0	-0.974441	0	0.331807	0.00188315	-0.0311712
0.0454284	-0.12926	-0.142261	-0.970047	0.141415	0.0261351	0.613883	-0.138927	-3.06778e-17	-0.777076	0	0.351716	-0.000383289	0.0100936	0	0.999949	0	3.00003	0.337106	-0.156472	-3.32788e-17	-0.928373	3.32788e-17	0.348599	0.00044114	-0.0173159	0.00392592	-0.999835	-0.00390258	-3.07981	0.234785	-0.16208	0	-0.958439	0	0.340147	-1	0	0	0	0	0.18	0.180148	-0.164582	0	-0.969773	0	0.33453	-1	0
-0.0206869	0.0748525	-0.15916	0.971394	0.158214	6.17001	0.647391	-0.141945	-3.23399e-17	-0.748823	0	0.349665	-0.000351366	0.0101002	0	0.999949	0	3.00003	0.36652	-0.16426	-3.61543e-17	-0.915796	3.61543e-17	0.350882	-1	0	0	0	0	0.18	0.256906	-0.171192	0	-0.951153	0	0.342852	1	0	0	0	0	0.18	0.197656	-0.174264	0	-0.964657	0	0.337159	1	0
0.0398994	-0.130149	-0.142279	-0.970166	0.141433	0.0261773	0.677922	-0.144407	-3.38524e-17	-0.720811	0	0.347108	-0.000324299	0.0101074	0	0.999949	0	3.00003	0.395368	-0.171619	-3.89702e-17	-0.902348	3.89702e-17	0.352778	1	0	0	0	0	0.18	0.279023	-0.180041	0	-0.943256	0	0.345363	0	0	0	1	0	3	0.2153	-0.183763	0	-0.959102	0	0.339679	0	0
-0.0300354	0.0872603	-0.227658	0.942572	0.226304	7.48475	0.705594	-0.146382	-3.52214e-17	-0.693332	0	0.344157	9.40384e-05	0.0094923	0	0.999955	0	3.00007	0.423483	-0.178542	-4.17107e-17	-0.888136	4.17107e-17	0.354286	0	0	0	1	0	3	0.301025	-0.188609	0	-0.934778	0	0.347666	0	0	-1	0	0	10000000	0.233003	-0.193064	0	-0.953119	0	0.342075	0	0
0.0352757	-0.131109	-0.142286	-0.970214	0.14144	0.0264771	0.925844	-0.148343	-4.59672e-17	-0.347574	0	0.281971	0.000108646	-0.00925746	0.000988582	-0.999956	-0.000982704	-3.02009	0.45073	-0.185025	-4.43625e-17	-0.873274	4.43625e-17	0.355413	0	0	-1	0	0	10000000	0.322813	-0.196884	0	-0.925758	0	0.349749	0	0	0	0	-1	10000000	0.250693	-0.202154	0	-0.946724	0	0.344334	0	0
-0.0445697	0.103668	-0.333011	0.875665	0.331031	9.43917	-0.991296	0.131648	4.88091e-17	0	0	-0.140599	-1	0	0	0	0	0.18	0.477001	-0.191072	-4.69155e-17	-0.857882	4.69155e-17	0.356172	0	0	0	0	-1	10000000	0.344297	-0.204857	0	-0.916239	0	0.351608	0	0	0	0	1	10000000	0.268306	-0.211022	0	-0.939937	0	0.346448	0	0
0.0313536	-0.132153	-0.142285	-0.970208	0.141439	0.0270106	-0.50213	0.107304	0.123238	0.840331	-0.122505	-0.1004	1	0	0	0	0	0.18	0.780414	-0.246386	-7.60013e-17	-0.574673	7.60013e-17	0.332466	0	0	0	0	1	10000000	0.3654	-0.21252	0	-0.906266	0	0.353238							0.285784	-0.219658	0	-0.93278	0	0.34841
-0.0666676	0.123247	-0.491302	0.70744	0.488381	12.1726	0	-1	0	0	0	0.44	0	0	0	1	0	3	-0.967859	0.251492	9.2736e-17	3.70944e-16	-9.2736e-17	-0.103949							0.646258	-0.301939	0	-0.700844	0	0.3522							0.303073	-0.228056	0	-0.925277	0	0.350214
0.0279878	-0.133295	-0.142277	-0.970156	0.141431	0.0277663	0	0	0	-1	0	0.3	0	0	-1	0	0	10000000	-0.273298	0.119776	0.137073	0.934669	-0.136258	-0.0608389							-0.934167	0.356837	0	0	0	-0.0714663							0.320127	-0.236209	0	-0.917455	0	0.35186
-0.091024	0.132046	-0.661973	0.321025	0.658037	14.5046	1	0	0	0	0	0.18	0	0	0	0	-1	10000000	0	-1	0	0	0	0.44							-0.18203	0.122893	0.140109	0.955371	-0.139276	-0.0452193							0.542472	-0.333835	0	-0.770894	0	0.359131
0.0250726	-0.13455	-0.142264	-0.970067	0.141418	0.0287427	0	0	0	1	0	3	0	0	0	0	1	10000000	0	0	0	-1	0	0.3							0	-1	0	0	0	0.44							-0.894433	0.447203	0	0	0	-0.0438299
-0.0956845	0.106726	-0.687069	-0.202295	0.682984	13.448	0	0	-1	0	0	10000000							0	0	0	1	0	3							0	0	0	-1	0	0.3							-0.134291	0.124342	0.14119	0.962742	-0.14035	-0.0373171
-0.0827184	0.0686967	-0.586744	-0.551346	0.583256	10.3486	0	0	0	0	-1	10000000							0	0	-1	0	0	10000000							0	0	0	1	0	3							0	-1	0	0	0	0.44
-0.0695417	0.040788	-0.48751	-0.721793	0.484612	7.80728	0	0	0	0	1	10000000							0	0	0	0	-1	10000000							0	0	-1	0	0	10000000							0	0	0	-1	0	0.3
-0.0600511	0.0225931	-0.416242	-0.807107	0.413768	6.09347													0	0	0	0	1	10000000							0	0	0	0	-1	10000000							0	0	0	1	0	3
-0.0534495	0.0103633	-0.366474	-0.854413	0.364295	4.93347																									0	0	0	0	1	10000000							0	0	-1	0	0	10000000
-0.0487493	0.00170405	-0.330766	-0.883236	0.328799	4.11654																																					0	0	0	0	-1	10000000
-0.0452956	-0.00472102	-0.304251	-0.902156	0.302442	3.51739																																					0	0	0	0	1	10000000
-0.0426832	-0.00967312	-0.283937	-0.915314	0.282249	3.06236
-0.0406579	-0.0136072	-0.267951	-0.924888	0.266358	2.70663
-0.039055	-0.016809	-0.255085	-0.932109	0.253569	2.42178
-0.0377647	-0.0194659	-0.244533	-0.937716	0.243079	2.1891
-0.0367109	-0.0217057	-0.235738	-0.942176	0.234337	1.99581
-0.0358398	-0.0236186	-0.228307	-0.945795	0.226949	1.83293
-0.0351123	-0.0252701	-0.221952	-0.948782	0.220632	1.69397
-0.0344992	-0.026709	-0.216461	-0.951284	0.215174	1.57415
-0.0339785	-0.0279723	-0.211674	-0.953406	0.210415	1.46985
-0.0335334	-0.0290889	-0.207466	-0.955225	0.206232	1.37831
-0.0331506	-0.0300813	-0.20374	-0.956801	0.202529	1.29737
-0.0328195	-0.0309678	-0.20042	-0.958177	0.199229	1.22533
-0.032532	-0.0317632	-0.197445	-0.959388	0.196271	1.16082
-0.032281	-0.0324797	-0.194763	-0.960462	0.193605	1.10275
-0.0320612	-0.0331271	-0.192336	-0.961419	0.191192	1.05022
-0.0318679	-0.0337142	-0.190128	-0.962278	0.188997	1.00248
-0.0316975	-0.0342478	-0.188111	-0.963052	0.186993	0.958909
-0.0315466	-0.0347343	-0.186263	-0.963754	0.185156	0.919
-0.0314128	-0.0351787	-0.184563	-0.964392	0.183466	0.882312
-0.50213	0.107304	0.123238	0.840331	-0.122505	0.1004
0.000108646	-0.00925746	0.000988582	-0.999956	-0.000982704	0.302009
-0.273298	0.119776	0.137073	0.934669	-0.136258	0.0608389
0.00044114	-0.0173159	0.00392592	-0.999835	-0.00390258	0.307981
-0.18203	0.122893	0.140109	0.955371	-0.139276	0.0452193
0.00101932	-0.0245262	0.00888148	-0.99962	-0.00882867	0.318054
-0.134291	0.124342	0.14119	0.962742	-0.14035	0.0373171
0.00188315	-0.0311712	0.0160801	-0.999255	-0.0159845	0.33267
-0.10509	0.125316	0.141682	0.966097	-0.14084	0.0327474
0.00309638	-0.0374994	0.025934	-0.998623	-0.0257798	0.352638
-0.0854031	0.126126	0.14194	0.967855	-0.141096	0.0299194
0.00475706	-0.0437547	0.0391139	-0.997508	-0.0388813	0.379265
-0.0712276	0.126886	0.142087	0.968859	-0.141242	0.0281285
0.00701675	-0.0502067	0.0566825	-0.995511	-0.0563455	0.414605
-0.0605268	0.127644	0.142175	0.969461	-0.14133	0.0270184
0.0101154	-0.0571922	0.0803411	-0.991864	-0.0798634	0.461907
-0.0521573	0.12843	0.142229	0.969828	-0.141384	0.0263923
0.0144469	-0.0651767	0.112896	-0.984989	-0.112225	0.52644
-0.0454284	0.12926	0.142261	0.970047	-0.141415	0.0261351
0.0206869	-0.0748525	0.15916	-0.971394	-0.158214	0.617001
-0.0398994	0.130149	0.142279	0.970166	-0.141433	0.0261773
0.0300354	-0.0872603	0.227658	-0.942572	-0.226304	0.748475
-0.0352757	0.131109	0.142286	0.970214	-0.14144	0.0264771
0.0445697	-0.103668	0.333011	-0.875665	-0.331031	0.943917
-0.0313536	0.132153	0.142285	0.970208	-0.141439	0.0270106
0.0666676	-0.123247	0.491302	-0.70744	-0.488381	1.21726
-0.0279878	0.133295	0.142277	0.970156	-0.141431	0.0277663
0.091024	-0.132046	0.661973	-0.321025	-0.658037	1.45046
-0.0250726	0.13455	0.142264	0.970067	-0.141418	0.0287427
0.0956845	-0.106726	0.687069	0.202295	-0.682984	1.3448
0.0827184	-0.0686967	0.586744	0.551346	-0.583256	1.03486
0.0695417	-0.040788	0.48751	0.721793	-0.484612	0.780728
0.0600511	-0.0225931	0.416242	0.807107	-0.413768	0.609347
0.0534495	-0.0103633	0.366474	0.854413	-0.364295	0.493347
0.0487493	-0.00170405	0.330766	0.883236	-0.328799	0.411654
0.0452956	0.00472102	0.304251	0.902156	-0.302442	0.351739
0.0426832	0.00967312	0.283937	0.915314	-0.282249	0.306236
0.0406579	0.0136072	0.267951	0.924888	-0.266358	0.270663
0.039055	0.016809	0.255085	0.932109	-0.253569	0.242178
0.0377647	0.0194659	0.244533	0.937716	-0.243079	0.21891
0.0367109	0.0217057	0.235738	0.942176	-0.234337	0.199581
0.0358398	0.0236186	0.228307	0.945795	-0.226949	0.183293
0.0351123	0.0252701	0.221952	0.948782	-0.220632	0.169397
0.0344992	0.026709	0.216461	0.951284	-0.215174	0.157415
0.0339785	0.0279723	0.211674	0.953406	-0.210415	0.146985
0.0335334	0.0290889	0.207466	0.955225	-0.206232	0.137831
0.0331506	0.0300813	0.20374	0.956801	-0.202529	0.129737
0.0328195	0.0309678	0.20042	0.958177	-0.199229	0.122533
0.032532	0.0317632	0.197445	0.959388	-0.196271	0.116082
0.032281	0.0324797	0.194763	0.960462	-0.193605	0.110275
0.0320612	0.0331271	0.192336	0.961419	-0.191192	0.105022
0.0318679	0.0337142	0.190128	0.962278	-0.188997	0.100248
0.0316975	0.0342478	0.188111	0.963052	-0.186993	0.0958909
0.0315466	0.0347343	0.186263	0.963754	-0.185156	0.0919
0.0314128	0.0351787	0.184563	0.964392	-0.183466	0.0882312
-0.0294964	-0.0433536	-0.143418	-0.977935	0.142565	0.0297761
0.0294964	0.0433536	0.143418	0.977935	-0.142565	0.0297761
-1	0	0	0	0	0.18
0	-1	0	0	0	0.44
0	0	0	-1	0	0.3
1	0	0	0	0	0.18
0	1	0	0	0	0.44
0	0	0	1	0	3
0	0	0	0	-1	10000000
0	0	0	0	1	10000000
[truncated: 628 more columns]
